# Supplementary material for: A Sustainable Strategy for Marker-Assisted Selection (MAS) Applied in Grapevine (Vitis spp.) Breeding for Resistance to Downy (Plasmopara Viticola) and Powdery (Erysiphe Necator) Mildews
Source: Plants (Basel). 2024 Jul 22;13(14):2001. doi: 10.3390/plants13142001 (PMC11280485; doi:10.3390/plants13142001)
Supplement: Supplementary file 1 [file plants-13-02001-s001.zip]

Archive with 4 entries (4 files):
- Table S1 - Pop and par.xlsx
- Table S2 - PCR and SSR results.xlsx
- Table S3 - Parental alleles.xlsx
- Table S4 - Loci segr and Res comb.xlsx
