# Supplementary material for: A Sustainable Strategy for Marker-Assisted Selection (MAS) Applied in Grapevine (Vitis spp.) Breeding for Resistance to Downy (Plasmopara Viticola) and Powdery (Erysiphe Necator) Mildews
Source: Plants (Basel). 2024 Jul 22;13(14):2001. doi: 10.3390/plants13142001 (PMC11280485; doi:10.3390/plants13142001)
Supplement: Supplementary file 1 [file plants-13-02001-s001.zip › Table S1 - Pop and par.xlsx]

## Sheet: Table S1
Table S1. Information for the grapevine cross population of the study: year of cross, parental plants, carried resistance loci to Plasmopara viticola (Rpv) and Erysiphe necator (Run or Ren) inheritable from the parents and origin of the accessions. Information on the Rpv, Ren and Run loci were obtained from bibliography, breeders of the plants and confirmed by a preliminary screening of SSR.
Year of cross	Population code	Seed parent	Pollen donor	Resistance loci of seed parent	Resistance loci of pollen donor	Origin of seed parent	Origin of pollen donor	Pedigree of resistant parent
2019	19_33	Glera	01-01-686	None	Rpv12; Rpv1/Run1	V. vinifera variety, Italy	Breeding variety, Serbia1	? (Rpv12) x ? (Rpv1/Run1)
	19_34		01-01-881		Rpv12; Rpv1/Run1		Breeding variety, Serbia1	? (Rpv12) x ? (Rpv1/Run1)
	19_35		Floreal		Rpv3.1; Rpv1/Run1; Ren3/Ren9		Breeding variety, France3	Villaris (Rpv3.1; Ren3/Ren9) x VRH3159-2-12 (Rpv1/Run1)
2020	20_38		VC531.039		Rpv3.1; Rpv12; Rpv1/Run1; Ren1.1		Breeding variety, Italy4	? (Rpv3.1; ?) x ? (Rpv3.1; ?)
	20_42		VC156.1017		Rpv12; Rpv1/Run1		Breeding variety, Italy4	Pinot nero (No R-loci) x 99-1-48 (Rpv12; Rpv1/Run1)
	20_43		VC109.033		Rpv12; Rpv1/Run1; Ren3/Ren9		Breeding variety, Italy4	SK-00-1/7 (Rpv3.1; Rpv12; Rpv1/Run1; Ren3/Ren9) x Pinot bianco (No R-loci)
2020	20_41	SK 00-1/7	Glera	Rpv3.1; Rpv12; Rpv1/Run1; Ren3/Ren9	None	Breeding variety, Serbia1	V. vinifera variety, Italy	Pannonia (Rpv3.1; Rpv12; Ren3/Ren9) x VRH3082-1-42 (Rpv1/Run1)
2021	21_44	Shavtsitska	14_05d_023 (Glera x Solaris)	Ren1.2	Rpv3.3 ; Rpv10 ; Ren3/Ren9	V. vinifera variety, Caucasus	Breeding variety, Italy5	[? (Ren1.2) x ? (No R-loci)] x [Glera (No R-loci) x Solaris (Rpv3.3; Rpv10; Ren3/Ren9)]
	21_45	Souvignier gris	VC109.033	Rpv3.2 ; Ren3/Ren9	Rpv12; Rpv1/Run1; Ren3/Ren9	Breeding variety, Germany2	Breeding variety, Italy4	[Seyval (Rpv3.2; Ren3/Ren9) x Zaehringer (No R-loci)] x [SK-00-1/7 (Rpv3.1; Rpv12; Rpv1/Run1; Ren3/Ren9) x Pinot bianco (No R-loci)]
1Faculté des Sciences Agronomiques, Institut de Viticulture, d'Arboriculture, Fruitière et d'Horticulture, Trg Dositeja Obradovica 8, 21000 Novi Sad, Serbia 2Staatliches Weinbauinstitut (WBI), Merzhauser Str. 119, 79100 Freiburg im Breisgau, Germany 3UMR1131 Santé de la Vigne et Qualité du Vin INRA - UNISTRA, 28 rue de Herrlisheim BP 20507, 68021 Colmar, France 4Department of Agricultural, Food, …
