# Supplementary material for: A Sustainable Strategy for Marker-Assisted Selection (MAS) Applied in Grapevine (Vitis spp.) Breeding for Resistance to Downy (Plasmopara Viticola) and Powdery (Erysiphe Necator) Mildews
Source: Plants (Basel). 2024 Jul 22;13(14):2001. doi: 10.3390/plants13142001 (PMC11280485; doi:10.3390/plants13142001)
Supplement: Supplementary file 1 [file plants-13-02001-s001.zip › Table S2 - PCR and SSR results.xlsx]

## Sheet: Table S2a
Table S3a. Multiplex-PCR efficiency results yielded from the screening of the cross populations.
Population code	Seed parent	Pollen donor	Segregating loci	Amplified SSR	Year of analysis	Seedlings	Complete SSR data	%	Partial SSR data	%	No SSR data	%
19_33	Glera	01-01-686	Rpv12; Rpv1/Run1	UDV360; VMC4f3.1	2020	312	307	0.983974	3	0.00961538	2	0.00641026
19_34	Glera	01-01-881	Rpv12; Rpv1/Run1	UDV360; VMC4f3.1	2020	134	130	0.970149	2	0.0149254	2	0.0149254
19_35	Glera	Floreal	Rpv3.1; Rpv1/Run1; Ren3/Ren9	VMC7f2; Gf15-28; VMC8g9	2020	288	267	0.927083	18	0.0625	3	0.0104167
20_38	Glera	Vc531_039	Rpv3.1; Rpv12; Rpv1/Run1; Ren1.1	VMC7f2; UDV360; VMC8g9; sc47-20	2021	899	879	0.977753	6	0.00667408	14	0.0155729
					2022	797	782	0.981179	8	0.0100376	7	0.00878294
20_41	SK-00-1/7	Glera	Rpv3.1; Rpv12; Rpv1/Run1; Ren3/Ren9	VMC7f2; UDV360; VMC8g9; Gf15-28	2021	549	541	0.985428	6	0.010929	2	0.00364299
					2022	1205	1157	0.960166	44	0.0365145	4	0.0033195
20_42	Glera	Vc156_1017	Rpv12; Rpv1/Run1	UDV360; VMC4f3.1	2021	1620	1617	0.998148	0	0	3	0.00185185
20_43	Glera	Vc109_033	Rpv12; Rpv1/Run1; Ren3/Ren9	UDV350; VMC8g9; Gf15-28	2021	1476	1447	0.980352	25	0.0169377	4	0.00271003
21_44	Shavtsitska	14_05d_023	Rpv3.3; Rpv10; Ren1.2; Ren3/Ren9	UDV734; Gf09-47; SC8-0071-014; Gf15-30	2022	592	580	0.97973	7	0.0118243	5	0.00844595
21_45	Souvignier gris	Vc109_033	Rpv3.2; Rpv12; Rpv1/Run1; Ren3/Ren9	UDV734; UDV350; VMC4f3.1; Gf15-30	2022	568	567	0.998239	1	0.00176056	0	0
					Totals	8440	8274	0.980332	120	0.014218	46	0.00545024

## Sheet: Table S2b
Table S3b. SSR efficiency results yielded from the screening of the cross populations.
Locus/Loci	Marker	Dye	Samples	Complete data	%	Missing data	%
Rpv3	UDV734	NED	1154	1149	0.995667	5	0.00433276
	VMC7f2	FAM	3708	3700	0.997843	8	0.0021575
Rpv10	Gf09-47	VIC	587	586	0.998296	1	0.00170358
Rpv12	UDV350	VIC	1951	1941	0.994874	10	0.00512558
	UDV360	NED	5480	5476	0.99927	4	0.000729927
Rpv1/Run1	VMC4f3.1	PET	2626	2622	0.998477	4	0.00152323
	VMC8g9	FAM	5180	5161	0.996332	19	0.00366795
Ren1	SC8-0071-014	PET	586	585	0.998294	1	0.00170648
	sc47_20	VIC	1675	1672	0.998209	3	0.00179104
Ren3/Ren9	Gf15-30	FAM	1155	1150	0.995671	5	0.004329
	Gf15-28	NED	3518	3418	0.971575	87	0.02473
