# Supplementary material for: A Sustainable Strategy for Marker-Assisted Selection (MAS) Applied in Grapevine (Vitis spp.) Breeding for Resistance to Downy (Plasmopara Viticola) and Powdery (Erysiphe Necator) Mildews
Source: Plants (Basel). 2024 Jul 22;13(14):2001. doi: 10.3390/plants13142001 (PMC11280485; doi:10.3390/plants13142001)
Supplement: Supplementary file 1 [file plants-13-02001-s001.zip › Table S3 - Parental alleles.xlsx]

## Sheet: Table S3
Table S3. Parental alleles of SSR utilized in MAS.
	Loci, markers and alleles for the resistance loci to Plasmopara viticola												Loci, markers and alleles for the resistance loci to Erysiphe necator
	Rpv3.1; Rpv3.2; Rpv3.3				Rpv10		Rpv12				Rpv1/Run1				Ren1.1; Ren1.2				Ren3/Ren9
Parental plants	VMC7f2		UDV734		GF09-47		UDV350		UDV360		VMC4f3.1		VMC8g9		SC8-0071-014		sc47_20		GF15-28		GF15-30
01-1-686	200	204	237	243	294	297	308	322	208	211	174	192	157	183	174	203	202	202	367	373	432	461
01-1-881	200	200	230	243	md	md	308	322	208	211	182	192	157	196	168	203	202	208	364	367	md	md
Floreal	200	211	230	237	288	294	306	md	187	201	190	192	157	163	162	164	202	204	342	367	415	445
SK 00-1/7	198	211	237	247	294	294	308	322	208	211	176	192	157	167	174	174	206	208	342	364	445	454
Vc531_039	211	211	230	237	288	294	306	308	197	208	md	md	157	175	147	203	202	206	360	377	413	432
Vc156_1017	200	204	md	md	md	md	302	308	201	208	176	192	md	md	md	md	md	md	367	373	md	md
Vc109_033	198	200	230	247	md	md	302	308	md	md	182	192	157	185	md	md	md	md	342	373	md	md
Souvignier gris	200	200	230	241	294	294	null	322	201	211	md	md	md	md	md	md	md	md	342	373	445	461
Shavtsitska	md	md	248	250	md	md	md	md	md	md	176	206	163	165	149	178	204	208	359	363	413	415
14_05d_023	md	md	232	245	294	297	md	md	md	md	md	md	md	md	164	170	202	224	342	366	413	445
Glera	200	204	239	245	294	294	null	322	201	211	170	176	169	175	164	166	202	201	361	366	413	461
Bold and underlined are reported the resistance-associated alleles followed in the progenies.
md = missing data.
