# Supplementary material for: A Sustainable Strategy for Marker-Assisted Selection (MAS) Applied in Grapevine (Vitis spp.) Breeding for Resistance to Downy (Plasmopara Viticola) and Powdery (Erysiphe Necator) Mildews
Source: Plants (Basel). 2024 Jul 22;13(14):2001. doi: 10.3390/plants13142001 (PMC11280485; doi:10.3390/plants13142001)
Supplement: Supplementary file 1 [file plants-13-02001-s001.zip › Table S4 - Loci segr and Res comb.xlsx]

## Sheet: Table S4a
Table S4a. Data for resistance loci segregation in the cross population of the study.
Population 19_33	N°	%
Total seedlings	312	1
Originated from selfing/pollen contamination	4	0.0128205
Profiles with partial data/no data	5	0.0160256
Seedlings considered in segregation analysis	303	0.971154
Attended segregation class	Attended %	Observed %	Attended N°	Observed N°	Test χ2
None resistance loci	0.25	0.207921	75.75	63	0.0106693
Rpv12	0.25	0.283828	75.75	86
Rpv1/Run1	0.25	0.19802	75.75	60
Rpv12; Rpv1/Run1	0.25	0.310231	75.75	94
Loci segregation
Rpv12	0.5	0.594059	155	180
Rpv1/Run1	0.5	0.508251	155	154
Population 19_34	N°	%
Total seedlings	124	1
Originated from selfing/pollen contamination	3	0.0223881
Profiles with partial data/no data	4	0.0298507
Seedlings considered in segregation analysis	127	0.948
Attended segregation class	Attended %	Observed %	Attended N°	Observed N°	Test χ2
None resistance loci	0.25	0.181102	31.75	23	0.00603773
Rpv12	0.25	0.307087	31.75	39
Rpv1/Run1	0.25	0.165354	31.75	21
Rpv12; Rpv1/Run1	0.25	0.346457	31.75	44
Loci segregation
Rpv12	0.5	0.653543	66	83
Rpv1/Run1	0.5	0.511811	66	65
Population 19_35	N°	%
Total seedlings	288	1
Originated from selfing/pollen contamination	3	0.0104167
Profiles with partial data/no data	21	0.0729167
Seedlings considered in segregation analysis	264	0.917
Attended segregation class	Attended %	Observed %	Attended N°	Observed N°	Test χ2
None resistance loci	0.125	0.0984848	33	26	0.471015
Rpv3.1	0.125	0.121212	33	32
Rpv1/Run1	0.125	0.128788	33	34
Ren3/Ren9	0.125	0.155303	33	41
Rpv3.1; Rpv1/Run1	0.125	0.106061	33	28
Rpv1/Run1; Ren3/Ren9	0.125	0.106061	33	28
Rpv3.1; Ren3/Ren9	0.125	0.132576	33	35
Rpv3.1; Rpv1/Run1; Ren3/Ren9	0.125	0.151515	33	40
Loci segregation
Rpv3.1	0.5	0.511364	133.5	135
Rpv1/Run1	0.5	0.492424	133.5	130
Ren3/Ren9	0.5	0.545455	133.5	144
Population 20_38	N°	%
Total seedlings	1696	1
Originated from selfing/pollen contamination	18	0.0106132
Profiles with partial data/no data	35	0.0206368
Seedlings considered in segregation analysis	1643	0.969
Attended segregation class	Attended %	Observed %	Attended N°	Observed N°	Test χ2
Rpv3.1	0.125	0.139379	205.375	229	9.96756e-13
Rpv3.1; Rpv12	0.125	0.146074	205.375	240
Rpv3.1; Rpv1/Run1	0.125	0.0992088	205.375	163
Rpv3.1; Ren1.1	0.125	0.163725	205.375	269
Rpv3.1; Rpv12; Rpv1/Run1	0.125	0.0882532	205.375	145
Rpv3.1; Rpv12; Ren1.1	0.125	0.148509	205.375	244
Rpv3.1; Rpv1/Run1; Ren1.1	0.125	0.102252	205.375	168
Rpv3.1; Rpv12; Rpv1/Run1; Ren1.1	0.125	0.112599	205.375	185
Loci segregation
Rpv3.1	1	1	1636	1643
Rpv12	0.5	0.495435	818	814
Rpv1/Run1	0.5	0.402313	818	661
Ren1.1	0.5	0.527085	818	866
Population 20_41	N°	%
Total seedlings	1754	1
Originated from selfing/pollen contamination	27	0.0153934
Profiles with partial data/no data	56	0.031927
Seedlings considered in segregation analysis	1671	0.953
Attended segregation class	Attended %	Observed %	Attended N°	Observed N°	Test χ2
None resistance loci	0.0625	0.0652304	104.438	109	1.36325e-24
Rpv3.1	0.0625	0.0915619	104.438	153
Rpv12	0.0625	0.0760024	104.438	127
Rpv1/Run1	0.0625	0.0436864	104.438	73
Ren3/Ren9	0.0625	0.0867744	104.438	145
Rpv3.1; Rpv12	0.0625	0.0843806	104.438	141
Rpv3.1; Rpv1/Run1	0.0625	0.0412926	104.438	69
Rpv3.1; Ren3/Ren9	0.0625	0.0795931	104.438	133
Rpv12; Rpv1/Run1	0.0625	0.05386	104.438	90
Rpv12; Ren3/Ren9	0.0625	0.0777977	104.438	130
Rpv1/Run1; Ren3/Ren9	0.0625	0.0436864	104.438	73
Rpv3.1; Rpv12; Rpv1/Run1	0.0625	0.0472771	104.438	79
Rpv3.1; Rpv12; Ren3/Ren9	0.0625	0.0789946	104.438	132
Rpv3.1; Rpv1/Run1; Ren3/Ren9	0.0625	0.032316	104.438	54
Rpv12; Rpv1/Run1; Ren3/Ren9	0.0625	0.0472771	104.438	79
Rpv3.1; Rpv12; Rpv1/Run1; Ren3/Ren9	0.0625	0.0502693	104.438	84
Loci segregation
Rpv3.1	0.5	0.505685	835.5	845
Rpv12	0.5	0.515859	835.5	862
Rpv1/Run1	0.5	0.359665	835.5	601
Ren3/Ren9	0.5	0.496709	835.5	830
Population 20_42	N°	%
Total seedlings	1620	1
Originated from selfing/pollen contamination	15	0.00925926
Profiles with partial data/no data	3	0.00185185
Seedlings considered in segregation analysis	1602	0.989
Attended segregation class	Attended %	Observed %	Attended N°	Observed N°	Test χ2
None resistance loci	0.25	0.28839	400.5	462	1.25603e-08
Rpv1/Run1	0.25	0.21161	400.5	339
Rpv12	0.25	0.290262	400.5	465
Rpv1/Run1; Rpv12	0.25	0.209738	400.5	336
Loci segregation
Rpv12	0.5	0.5	801	801
Rpv1/Run1	0.5	0.421348	801	675
Population 20_43	N°	%
Total seedlings	1476	1
Originated from selfing/pollen contamination	61	0.0413279
Profiles with partial data/no data	29	0.0196477
Seedlings considered in segregation analysis	1386	0.939
Attended segregation class	Attended %	Observed %	Attended N°	Observed N°	Test χ2
None resistance loci	0.125	0.0266955	173.25	37	5.75896e-207
Rpv12	0.125	0.257576	173.25	357
Rpv1/Run1	0.125	0.0209235	173.25	29
Ren3/Ren9	0.125	0.036075	173.25	50
Rpv12; Rpv1/Run1	0.125	0.163781	173.25	227
Rpv12; Ren3/Ren9	0.125	0.28355	173.25	393
Rpv1/Run1; Ren3/Ren9	0.125	0.0194805	173.25	27
Rpv12; Rpv1/Run1; Ren3/Ren9	0.125	0.191919	173.25	266
Loci segregation
Rpv12	0.5	0.896825	693	1243
Rpv1/Run1	0.5	0.396104	693	549
Ren3/Ren9	0.5	0.531025	693	736
Population 21_44	N°	%
Total seedlings	592	1
Originated from selfing/pollen contamination	3	0.00506757
Profiles with partial data/no data	12	0.0202703
Seedlings considered in segregation analysis	577	0.975
Attended segregation class	Attended %	Observed %	Attended N°	Observed N°	Test χ2
None resistance loci	0.0625	0.0623917	36.0625	36	0.512819
Rpv3.3	0.0625	0.0693241	36.0625	40
Rpv10	0.0625	0.0589255	36.0625	34
Ren1.2	0.0625	0.0710572	36.0625	41
Ren3/Ren9	0.0625	0.0641248	36.0625	37
Rpv3.3; Rpv10	0.0625	0.0571924	36.0625	33
Rpv3.3; Ren1.2	0.0625	0.0658579	36.0625	38
Rpv3.3; Ren3/Ren9	0.0625	0.0623917	36.0625	36
Rpv10; Ren1.2	0.0625	0.0381282	36.0625	22
Rpv10; Ren3/Ren9	0.0625	0.0745234	36.0625	43
Ren1.2; Ren3/Ren9	0.0625	0.0606586	36.0625	35
Rpv3.3; Rpv10; Ren1.2	0.0625	0.0693241	36.0625	40
Rpv3.3; Rpv10; Ren3/Ren9	0.0625	0.0485269	36.0625	28
Rpv3.3; Ren1.2; Ren3/Ren9	0.0625	0.0797227	36.0625	46
Rpv10; Ren1.2; Ren3/Ren9	0.0625	0.0641248	36.0625	37
Rpv3.3; Rpv10; Ren1.2; Ren3/Ren9	0.0625	0.0537262	36.0625	31
Loci segregation
Rpv3.3	0.5	0.506066	288.5	292
Rpv10	0.5	0.464471	288.5	268
Ren1.2	0.5	0.5026	288.5	290
Ren3/Ren9	0.5	0.507799	288.5	293
Population 21_45	N°	%
Total seedlings	568	1
Originated from selfing/pollen contamination	40	0.0704225
Profiles with partial data/no data	1	0.00176056
Seedlings considered in segregation analysis	527	0.928
Attended segregation class	Attended %	Observed %	Attended N°	Observed N°	Test χ2
None resistance loci	0.035	0.00948767	18.445	5	1.36462e-59
Rpv3.2	0.035	0.0189753	18.445	10
Rpv12	0.035	0.0417457	18.445	22
Rpv1/Run1	0.035	0.00189753	18.445	1
Ren3/Ren9	0.09	0.0170778	47.43	9
Rpv3.2; Rpv12	0.035	0.0645161	18.445	34
Rpv3.2; Rpv1/Run1	0.035	0.00379507	18.445	2
Rpv3.2; Ren3/Ren9	0.09	0.0322581	47.43	17
Rpv12; Rpv1/Run1	0.035	0.0436433	18.445	23
Rpv12; Ren3/Ren9	0.09	0.159393	47.43	84
Rpv1/Run1; Ren3/Ren9	0.09	0.0265655	47.43	14
Rpv3.2; Rpv12; Rpv1/Run1	0.035	0.0531309	18.445	28
Rpv3.2; Rpv12; Ren3/Ren9	0.09	0.208729	47.43	110
Rpv3.2; Rpv1/Run1; Ren3/Ren9	0.09	0.0208729	47.43	11
Rpv12; Rpv1/Run1; Ren3/Ren9	0.09	0.13093	47.43	69
Rpv3.2; Rpv12; Rpv1/Run1; Ren3/Ren9	0.09	0.166983	47.43	88
Loci segregation
Rpv3.2	0.5	0.56926	263.5	300
Rpv12	0.5	0.86907	263.5	458
Rpv1/Run1	0.5	0.447818	263.5	236
Ren3/Ren9	0.75	0.762808	395.25	402
Totals	N	%
Complete data	8100	0.959716
Selfing	174	0.0206161
Partial data	166	0.0196682
Tot	8440	1

## Sheet: Table S4b
Table S4b. Resistance loci combinations generated in the cross population of the study.
Resistance loci inherited	Rpv N°	Ren/Run N°	Progenies N°	%		Resistance locus	Population N°	Progenies N°	%		Loci N°	Combinations N°	Progenies N°	%
No resistance loci	0	0	761	0.0939506		Ren1.1	1	866	0.106914		-Rpv-Ren/Run	1	761	0.0939506
Rpv3.1	1	0	414	0.0511111		Ren1.2	1	290	0.0358025		1Rpv-Ren/Run	5	1594	0.19679
Rpv3.2	1	0	10	0.00123457		Ren3/Ren9	5	2405	0.296914		-Rpv1Ren/Run	2	323	0.0398765
Rpv3.3	1	0	40	0.00493827		Rpv10	1	268	0.0330864		1Rpv1Ren/Run	10	1792	0.221235
Rpv10	1	0	34	0.00419753		Rpv12	7	4441	0.548272		2+Rpv-Ren/Run	3	448	0.0553086
Rpv12	1	0	1096	0.135309		Rpv3.1	3	2623	0.323827		-Rpv2Ren/Run	0	0	0
Rpv1/Run1	1	1	557	0.0687654		Rpv3.2	1	300	0.037037		2+Rpv1Ren/Run	10	1882	0.232346
Ren1.2	0	1	41	0.00506173		Rpv3.3	1	292	0.0360494		1Rpv2Ren/Run	3	225	0.0277778
Ren3/Ren9	0	1	282	0.0348148		Rpv1/Run1	8	3071	0.379136		2+Rpv2Ren/Run	8	1075	0.132716
Rpv3.3; Rpv10	2	0	33	0.00407407
Rpv10; Ren1.2	1	1	22	0.00271605
Rpv3.1; Ren1.1	1	1	269	0.0332099
Rpv3.3; Ren1.2	1	1	38	0.00469136
Ren1.2; Ren3/Ren9	1	1	35	0.00432099
Rpv10; Ren3/Ren9	1	1	43	0.00530864
Rpv12; Ren3/Ren9	1	1	607	0.0749383
Rpv3.1; Ren3/Ren9	1	1	168	0.0207407
Rpv3.2; Ren3/Ren9	1	1	17	0.00209877
Rpv3.3; Ren3/Ren9	1	1	36	0.00444444
Rpv1/Run1; Ren3/Ren9	1	2	142	0.0175309
Rpv3.1; Rpv12	2	0	381	0.047037
Rpv3.2; Rpv12	2	0	34	0.00419753
Rpv12; Rpv1/Run1	2	1	814	0.100494
Rpv3.1; Rpv1/Run1	2	1	260	0.0320988
Rpv3.2; Rpv1/Run1	2	1	2	0.000246914
Rpv10; Ren1.2; Ren3/Ren9	1	2	37	0.0045679
Rpv3.3; Ren1.2; Ren3/Ren9	1	2	46	0.00567901
Rpv3.1; Rpv12; Ren1.1	2	1	244	0.0301235
Rpv3.3; Rpv10; Ren1.2	2	1	40	0.00493827
Rpv3.1; Rpv1/Run1; Ren1.1	2	2	168	0.0207407
Rpv3.1; Rpv12; Ren3/Ren9	2	1	132	0.0162963
Rpv3.2; Rpv12; Ren3/Ren9	2	1	110	0.0135802
Rpv3.3; Rpv10; Ren3/Ren9	2	1	28	0.00345679
Rpv12; Rpv1/Run1; Ren3/Ren9	2	2	414	0.0511111
Rpv3.1; Rpv1/Run1; Ren3/Ren9	2	2	94	0.0116049
Rpv3.2; Rpv1/Run1; Ren3/Ren9	2	2	11	0.00135802
Rpv3.1; Rpv12; Rpv1/Run1	3	1	224	0.0276543
Rpv3.2; Rpv12; Rpv1/Run1	3	1	28	0.00345679
Rpv3.3; Rpv10; Ren1.2; Ren3/Ren9	2	2	31	0.00382716
Rpv3.1; Rpv12; Rpv1/Run1; Ren1.1	3	2	185	0.0228395
Rpv3.1; Rpv12; Rpv1/Run1; Ren3/Ren9	3	2	84	0.0103704
Rpv3.2; Rpv12; Rpv1/Run1; Ren3/Ren9	3	2	88	0.0108642
